# Supplementary material for: Lysimachia huangsangensis (Primulaceae), a New Species from Hunan, China
Source: PLoS One. 2015 Jul 22;10(7):e0132713. doi: 10.1371/journal.pone.0132713 (PMC4511667; doi:10.1371/journal.pone.0132713)
Supplement: S1 Table — (XLS) [file pone.0132713.s001.xls]

## Sheet: Sheet1
Taxon	Voucher	Locality	rbcL	matK	trnH-psbA	ITS
Lysimachia grammica Hance	Hao209	Wuhan, Hubei, China	JF942392	JF954478	JN045340	AF547691
Lysimachia omeiensis Hemsl.	Y2010033	Emeishan, Sichuan, China	JF942426	JF954512	JN045374	JF976958
	Hao224	Emeishan, Sichuan, China	JF942425	JF954511	JN045373	JF976957
Lysimachia longipes Hemsl.	Y2009255-1	Kaihua, Zhejiang, China	JF942422	JF954508	JN045370	JF976954
	Y2009255-2	Kaihua, Zhejiang, China	JF942421	JF954507	JN045369	JF976953
	Guo xinhu200012	Shitai, Anhui, China	JF942420	JF954506	JN045368	JF976952
Lysimachia melampyroides R. Knuth	Lichanghan8174	Shangzhi, Hunan, China	JF942424	JF954510	JN045372	JF976956
	Dengyunfei15945	Xinning, Hunan, China	JF942423	JF954509	JN045371	JF976955
Lysimachia deltoidea var. cinerascens Franch.	Hao & Yan1033	Dali, Yunnan, China	JF942374	JF954460	JN045322	JF976911
	Hao731	Yongsheng, Yunnan, China	JF942373	JF954459	JN045321	JF976910
	GLM081121	Zhongdian, Yunnan, China	JF942372	JF954458	JN045320	JF976909
Lysimachia hemsleyi Franch.	Hao713	Huili, Sichuan, China	JF942402	JF954488	JN045350	JF976935
	Hao730	Yongsheng, Yunnan, China	JF942401	JF954487	JN045349	JF976934
Lysimachia erosipetala Chen et C.M.Hu	Y2010037-1	Emeishan, Sichuan, China	JF942378	JF954464	JN045326	JF976915
	Y2010037-2	Emeishan, Sichuan, China	JF942377	JF954463	JN045325	JF976914
Lysimachia phyllocephala Hand.-Mazz.	Y2010030	Emeishan, Sichuan, China	JF942439	JF954525	JN045387	JF976969
	Y2010048	Nanchuan, Chongqing, China	JF942438	JF954524	JN045386	JF976968
	GLM07662	Yanjin, Yunnan, China	JF942399	JF954485	JN045347	JF976933
Lysimachia fistulosa var. fistulosa Hand.-Mazz.	Hao293	Yichang, Hubei, China	JF942382	JF954468	JN045330	JF976918
Lysimachia fistulosa var. wulingensis Chen et C. M. Hu	Ye et al. 3561	Lianshan, Guangdong, China	JF942381	JF954467	JN045329	JF976917
	Ning20101	Jinggangshan, Jiangxi, China	JF942380	JF954466	JN045328	JF976916
Lysimachia paridiformis var. stenophylla Franch.	Deng15921	Xinning, Hunan, China	JF942431	JF954517	JN045379	JF976963
	Y2010044	Emeishan, Sichuan, China	JF942430	JF954516	JN045378	JF976962
	GLM07658	Zhenxiong, Yunnan, China	JF942428	JF954514	JN045376	JF976960
Lysimachia paridiformis var. paridiformis Franch.	Chen s.n.	Enshi, Hubei, China	JF942429	JF954515	JN045377	JF976961
Lysimachia fordiana Oliv.	Ye et al. 3940	Lianshan, Guangdong, China	JF942384	JF954470	JN045332	JF976920
	Y2009285	Ruyuan, Guangdong, China	JF942383	JF954469	JN045331	JF976919
Lysimachia congestiflora Hemsl.	Y2009196	Xinjian, Jiangxi, China	JF942367	JF954453	JN045315	JF976904
	Y2009266	Longquan, Zhejiang, China	JF942366	JF954452	JN045314	JF976903
	GBOWS262	Malipo, Yunnan, China	JF942365	JF954451	JN045313	JF976902
	Y2010049	Nanchuan, Chongqing, China	JF942364	JF954450	JN045312	JF976901
	Y2010051	Duyun, Guizhou, China	JF942363	JF954449	JN045311	JF976900
Lysimachia rubiginosa Hemsl.	Hao704	Hongya, Sichuan, China	JF942444	JF954530	JN045392	JF976974
	Y2010036	Emeishan, Sichuan, China	JF942443	JF954529	JN045391	JF976973
	Hao419	Dujiangyan, Sichuan, China	JF942442	JF954528	JN045390	JF976972
Lysimachia hemsleyana Maxim	Guo20001	Ningguo, Anhui, China	JF942398	JF954484	JN045346	JF976932
	Y2009211	Jiujiang, Jiangxi, China	JF942397	JF954483	JN045345	JF976931
	Y2009233	Shucheng, Anhui, China	JF942396	JF954482	JN045344	JF976930
	Y2009245	Lin'an, Zhejiang, China	JF942395	JF954481	JN045343	JF976929
	Y2010008	Tongbai, Henan, China	JF942394	JF954480	JN045342	JF976928
Lysimachia chekiangensis C.C.Wu	Y2009263-1	Longquan, Zhejiang, China	JF942352	JF954438	JN045300	JF976891
	Y2009263-2	Longquan, Zhejiang, China	JF942351	JF954437	JN045299	JF976890
Lysimachia dextrosiflora X.P.Zhang, X.H.Guo & J.W.Shao	Y2009265-1	Longquan, Zhejiang, China	JF942376	JF954462	JN045324	JF976913
	Y2009265-2	Longquan, Zhejiang, China	JF942375	JF954461	JN045323	JF976912
Lysimachia patungensis Hand.-Mazz.	Y2009187	Jinggangshan, Jiangxi, China	JF942435	JF954521	JN045383	JF976967
	Y2009258	Kaihua, Zhejiang, China	JF942434	JF954520	JN045382	JF976966
	Y2009280	Ruyuan, Guangdong, China	JF942433	JF954519	JN045381	JF976965
	Ye et al. 3851	Lianshan, Guangdong, China	JF942432	JF954518	JN045380	JF976964
Lysimachia christinae Hance	Y2009209	Jiujiang, Jiangxi, China	JF942357	JF954443	JN045305	JF976896
	Y2009235	Shucheng, Anhui, China	JF942356	JF954442	JN045304	JF976895
	Y2009244	Lin'an, Zhejiang, China	JF942355	JF954441	JN045303	JF976894
	Y2009272	Jiangle, Fujian, China	JF942354	JF954440	JN045302	JF976893
Lysimachia alfredii Hance	Hao394	Lianping, Guangdong, China	JF942344	JF954430	JN045292	JN638405
	Y2009279	Ruyuan, Guangdong, China	JF942343	JF954429	JN045291	JN638406
Lysimachia klattiana Hance	Y2010014-1	Tongbai, Henan, China	JF942415	JF954501	JN045363	JF976947
	Y2010014-2	Tongbai, Henan, China	JF942414	JF954500	JN045362	JF976946
Lysimachia huangsanensis J. J. Zhou, X. L. Yu & Y. F. Deng	J. J. Zhou & D. Zhou 13338	Suining, Hunan, China	KR138682*	KR138679*	KR138676*	KR138673*
	J. J. Zhou 140602001	Wugang, Hunan, China	KR138680*	KR138677*	KR138674*	KR138671*
	J. J. Zhou 14101902	Wugang, Hunan, China	KR138681*	KR138678*	KR138675*	KR138672*
Lysimachia clethroides Duby	Y2009157	Tongbai, Henan, China	JF942362	JF954448	JN045310	JF976899
	Y2009248	Lin'an, Zhejiang, China	JF942360	JF954446	JN045308	JF976898
	Hao955	Wuxi, Chongqing, China	JF942359	JF954445	JN045307	JF976897
Lysimachia crispidens Hemsl.	Hao212	Yichang, Hubei, China	JF942369	JF954455	JN045317	JF976906
	Y2010029	Xinhua, Hubei, China	JF942368	JF954454	JN045316	JF976905
Lysimachia chapaensis Merrill	GBOWS704	Maguan, Yunan, China	JF942350	JF954436	JN045298	JF976889
	GBOWS878	Hekou, Yunnan, China	JF942349	JF954435	JN045297	JF976888
Lysimachia laxa Baudo	Han longran6	Puer, Yunnan, China	JF942417	JF954503	JN045365	JF976949
	GBOWS934	Jingping, Yunnan, China	JF942416	JF954502	JN045364	JF976948
Ardisia verbascifolia Mez	GBOWS1216	Hekou, Yunnan, China	JN638410	JN638409	JN638411	JN638408
* indicate the new sequences in this study.
